# Supplementary material for: Analysis of gene expression profiles and protein-protein interaction networks in multiple tissues of systemic sclerosis
Source: BMC Med Genomics. 2019 Dec 27;12:199. doi: 10.1186/s12920-019-0632-2 (PMC6935135; doi:10.1186/s12920-019-0632-2)
Supplement: Supplementary file 1 — Additional file 1: Table S1. DEGs in SSc lung [file 12920_2019_632_MOESM1_ESM.xlsx]

## Sheet: Lung_deg
Entrez Gene ID	Gene Symbol	Description	adj P-value	LogFC
1000	CDH2	cadherin 2	0.00271661	0.571844
1001	CDH3	cadherin 3	9.91e-09	1.77482
1003	CDH5	cadherin 5	0.000126027	-0.910935
10103	TSPAN1	tetraspanin 1	0.0274688	0.947113
10112	KIF20A	kinesin family member 20A	0.0112177	0.612746
1012	CDH13	cadherin 13	3e-07	-1.05067
10135	NAMPT	nicotinamide phosphoribosyltransferase	0.0315586	-0.709345
10221	TRIB1	tribbles pseudokinase 1	0.00199242	-0.748801
10234	LRRC17	leucine rich repeat containing 17	0.000114738	0.906012
10265	IRX5	iroquois homeobox 5	0.00209127	0.647051
10268	RAMP3	receptor activity modifying protein 3	0.000463704	-0.998346
10272	FSTL3	follistatin like 3	0.000290384	-1.01013
10288	LILRB2	leukocyte immunoglobulin like receptor B2	0.00790674	-0.695471
10298	PAK4	p21 (RAC1) activated kinase 4	2.64e-05	-0.50936
10318	TNIP1	TNFAIP3 interacting protein 1	0.00013968	-0.588661
10319	LAMC3	laminin subunit gamma 3	3.8e-06	-1.19924
1033	CDKN3	cyclin dependent kinase inhibitor 3	0.0142651	0.506332
10332	CLEC4M	C-type lectin domain family 4 member M	0.00102641	-0.645678
10365	KLF2	Kruppel like factor 2	0.00162449	-0.734167
10370	CITED2	Cbp/p300 interacting transactivator with Glu/Asp rich carboxy-terminal domain 2	0.000351531	-0.685522
10395	DLC1	DLC1 Rho GTPase activating protein	0.00261943	-0.51791
104	ADARB1	adenosine deaminase, RNA specific B1	1.34e-05	-0.618642
10406	WFDC2	WAP four-disulfide core domain 2	0.00896049	0.678849
10435	CDC42EP2	CDC42 effector protein 2	2.04e-07	-0.815576
10439	OLFM1	olfactomedin 1	0.000143141	0.64421
10516	FBLN5	fibulin 5	0.0208122	-0.535184
1052	CEBPD	CCAAT enhancer binding protein delta	0.00107459	-0.70853
10549	PRDX4	peroxiredoxin 4	0.00109972	0.664759
10551	AGR2	anterior gradient 2, protein disulphide isomerase family member	0.00373851	0.802262
10555	AGPAT2	1-acylglycerol-3-phosphate O-acyltransferase 2	0.00057838	-0.500306
10560	SLC19A2	solute carrier family 19 member 2	0.00143643	-0.705022
10563	CXCL13	C-X-C motif chemokine ligand 13	0.00174025	1.74798
10578	GNLY	granulysin	1.17e-05	-1.15668
10579	TACC2	transforming acidic coiled-coil containing protein 2	0.00152334	-0.68314
10607	TBL3	transducin beta like 3	8.48e-05	-0.51493
10631	POSTN	periostin	1.45e-06	1.18855
10682	EBP	EBP, cholestenol delta-isomerase	0.00170779	-0.512056
10699	CORIN	corin, serine peptidase	0.00149973	0.723261
10763	NES	nestin	0.000246155	-0.812427
10791	VAMP5	vesicle associated membrane protein 5	9.55e-05	-0.547103
10826	FAXDC2	fatty acid hydroxylase domain containing 2	0.00782995	-0.510688
10865	ARID5A	AT-rich interaction domain 5A	0.00102853	-0.615246
10874	NMU	neuromedin U	0.0328846	0.506744
10912	GADD45G	growth arrest and DNA damage inducible gamma	0.00518437	-0.590564
10938	EHD1	EH domain containing 1	9.91e-09	-0.885292
10979	FERMT2	fermitin family member 2	0.00120541	-0.500746
11000	SLC27A3	solute carrier family 27 member 3	0.00187763	-0.618758
11005	SPINK5	serine peptidase inhibitor, Kazal type 5	0.0242995	0.635205
1102	RCBTB2	RCC1 and BTB domain containing protein 2	0.00760262	0.507693
11026	LILRA3	leukocyte immunoglobulin like receptor A3	0.0348086	-0.514158
11040	PIM2	Pim-2 proto-oncogene, serine/threonine kinase	0.0170533	0.610789
11069	RAPGEF4	Rap guanine nucleotide exchange factor 4	0.00175249	-0.575284
11082	ESM1	endothelial cell specific molecule 1	1.22e-05	-1.66408
11095	ADAMTS8	ADAM metallopeptidase with thrombospondin type 1 motif 8	1.25e-05	-0.962011
11099	PTPN21	protein tyrosine phosphatase, non-receptor type 21	2.23e-05	-0.508077
1117	CHI3L2	chitinase 3 like 2	3.1e-08	-1.56964
11170	FAM107A	family with sequence similarity 107 member A	5.38e-06	-1.6145
11197	WIF1	WNT inhibitory factor 1	0.00348703	0.813257
11213	IRAK3	interleukin 1 receptor associated kinase 3	0.0112016	-0.512521
11214	AKAP13	A-kinase anchoring protein 13	0.000260712	-0.658769
11254	SLC6A14	solute carrier family 6 member 14	0.0352098	-0.745587
11341	SCRG1	stimulator of chondrogenesis 1	0.0149501	0.723378
11343	MGLL	monoglyceride lipase	0.000141802	-0.525649
1154	CISH	cytokine inducible SH2 containing protein	0.00430648	-0.510997
12	SERPINA3	serpin family A member 3	0.00260247	-0.873532
1263	PLK3	polo like kinase 3	2.03e-05	-0.661647
1277	COL1A1	collagen type I alpha 1 chain	6.14e-05	1.22777
1278	COL1A2	collagen type I alpha 2 chain	0.000357318	1.1217
1281	COL3A1	collagen type III alpha 1 chain	3.63e-05	1.62823
128553	TSHZ2	teashirt zinc finger homeobox 2	0.000432935	0.534689
1290	COL5A2	collagen type V alpha 2 chain	0.00922493	0.648514
1293	COL6A3	collagen type VI alpha 3 chain	0.003084	0.600297
13	AADAC	arylacetamide deacetylase	0.000885802	1.04204
1300	COL10A1	collagen type X alpha 1 chain	0.00280273	0.717701
1306	COL15A1	collagen type XV alpha 1 chain	1.55e-07	1.60523
1308	COL17A1	collagen type XVII alpha 1 chain	2.46e-05	1.00339
1311	COMP	cartilage oligomeric matrix protein	0.000117148	1.62182
1316	KLF6	Kruppel like factor 6	5.83e-05	-0.769388
1326	MAP3K8	mitogen-activated protein kinase kinase kinase 8	0.0198884	-0.545096
133	ADM	adrenomedullin	1.33e-05	-1.50366
1346	COX7A1	cytochrome c oxidase subunit 7A1	0.0124067	-0.568778
1356	CP	ceruloplasmin	0.0189887	0.721037
1363	CPE	carboxypeptidase E	0.0205465	0.564845
1380	CR2	complement C3d receptor 2	0.0310887	0.825809
140462	ASB9	ankyrin repeat and SOCS box containing 9	0.000652045	-0.509866
1410	CRYAB	crystallin alpha B	0.017129	-0.508459
1437	CSF2	colony stimulating factor 2	0.000413357	-0.556411
1440	CSF3	colony stimulating factor 3	0.00370859	-1.05871
1441	CSF3R	colony stimulating factor 3 receptor	1.45e-06	-1.09211
1462	VCAN	versican	0.0250747	0.689022
1464	CSPG4	chondroitin sulfate proteoglycan 4	0.0150574	-0.515516
147	ADRA1B	adrenoceptor alpha 1B	0.000149515	-0.592747
148022	TICAM1	toll like receptor adaptor molecule 1	0.000566249	-0.523025
150094	SIK1	salt inducible kinase 1	0.0259457	-0.631702
1510	CTSE	cathepsin E	0.00026481	0.983757
1513	CTSK	cathepsin K	0.000290384	0.806764
153	ADRB1	adrenoceptor beta 1	0.000505708	-0.817038
154	ADRB2	adrenoceptor beta 2	1.52e-07	-1.11255
1543	CYP1A1	cytochrome P450 family 1 subfamily A member 1	0.00271535	-0.562678
154661	RUNDC3B	RUN domain containing 3B	0.00300071	0.899469
1573	CYP2J2	cytochrome P450 family 2 subfamily J member 2	0.0208284	0.719185
1577	CYP3A5	cytochrome P450 family 3 subfamily A member 5	7.98e-06	-1.50508
1602	DACH1	dachshund family transcription factor 1	0.0122356	-0.510302
1620	BRINP1	BMP/retinoic acid inducible neural specific 1	0.00307662	-0.683941
1669	DEFA4	defensin alpha 4	8.38e-05	-0.5759
168544	ZNF467	zinc finger protein 467	0.000187491	-0.516122
1687	GSDME	gasdermin E	0.000379635	0.650133
169611	OLFML2A	olfactomedin like 2A	0.000276305	-0.82196
171023	ASXL1	ASXL transcriptional regulator 1	1.73e-05	-0.503264
1728	NQO1	NAD(P)H quinone dehydrogenase 1	0.0032193	-0.583684
1734	DIO2	iodothyronine deiodinase 2	0.00246285	0.622759
177	AGER	advanced glycosylation end-product specific receptor	3.8e-06	-1.87824
1776	DNASE1L3	deoxyribonuclease 1 like 3	0.00921521	-0.658581
1803	DPP4	dipeptidyl peptidase 4	0.0229055	0.505906
1807	DPYS	dihydropyrimidinase	0.0070654	0.882047
1829	DSG2	desmoglein 2	0.0181317	0.526869
1839	HBEGF	heparin binding EGF like growth factor	0.0126734	-0.644338
1843	DUSP1	dual specificity phosphatase 1	8.63e-05	-0.942799
1848	DUSP6	dual specificity phosphatase 6	0.0194382	-0.570262
187	APLNR	apelin receptor	0.00131931	1.12645
1901	S1PR1	sphingosine-1-phosphate receptor 1	0.000108167	-0.951811
1906	EDN1	endothelin 1	0.00497371	-0.848704
1910	EDNRB	endothelin receptor type B	8.85e-07	-1.18983
1912	PHC2	polyhomeotic homolog 2	6.14e-05	-0.569899
1947	EFNB1	ephrin B1	1.25e-05	-0.5706
1948	EFNB2	ephrin B2	5.13e-06	-0.989523
1958	EGR1	early growth response 1	0.00436302	-0.960613
1992	SERPINB1	serpin family B member 1	0.00224086	-0.713481
1999	ELF3	E74 like ETS transcription factor 3	0.0183226	-0.687479
2009	EML1	echinoderm microtubule associated protein like 1	0.0074368	-0.516243
2034	EPAS1	endothelial PAS domain protein 1	1.12e-05	-0.810931
2053	EPHX2	epoxide hydrolase 2	0.00044499	0.582794
21	ABCA3	ATP binding cassette subfamily A member 3	0.0162792	-0.807563
2139	EYA2	EYA transcriptional coactivator and phosphatase 2	0.01323	0.696913
2152	F3	coagulation factor III, tissue factor	0.0490004	-0.500908
2194	FASN	fatty acid synthase	0.00013968	-0.731172
2195	FAT1	FAT atypical cadherin 1	0.000174264	0.727891
2199	FBLN2	fibulin 2	9.27e-06	0.930808
220	ALDH1A3	aldehyde dehydrogenase 1 family member A3	0.00246285	1.07044
2200	FBN1	fibrillin 1	0.000482749	0.603536
221749	PXDC1	PX domain containing 1	0.000186211	-0.582957
222487	ADGRG3	adhesion G protein-coupled receptor G3	5.84e-07	-0.685768
2243	FGA	fibrinogen alpha chain	0.00964633	-0.558507
2264	FGFR4	fibroblast growth factor receptor 4	0.00136525	-0.755742
2268	FGR	FGR proto-oncogene, Src family tyrosine kinase	2.46e-05	-0.774587
2274	FHL2	four and a half LIM domains 2	0.000713248	0.89206
2289	FKBP5	FK506 binding protein 5	0.0358346	-0.656543
22898	DENND3	DENN domain containing 3	5.53e-05	-0.750003
22918	CD93	CD93 molecule	0.00174742	-0.51281
2294	FOXF1	forkhead box F1	0.000720403	-1.01444
22998	LIMCH1	LIM and calponin homology domains 1	0.015709	-0.584486
23037	PDZD2	PDZ domain containing 2	0.00319138	-0.607636
23127	COLGALT2	collagen beta(1-O)galactosyltransferase 2	6.96e-05	-0.70456
23213	SULF1	sulfatase 1	0.000100737	0.871187
23231	SEL1L3	SEL1L family member 3	0.000578438	0.592233
23237	ARC	activity regulated cytoskeleton associated protein	1.52e-07	-0.873591
2326	FMO1	flavin containing monooxygenase 1	0.000105195	0.928023
23261	CAMTA1	calmodulin binding transcription activator 1	3.89e-05	-0.873443
2327	FMO2	flavin containing monooxygenase 2	0.00373692	-0.932703
23321	TRIM2	tripartite motif containing 2	2.49e-05	0.865796
23328	SASH1	SAM and SH3 domain containing 1	3.37e-05	-0.850373
23348	DOCK9	dedicator of cytokinesis 9	2.5e-06	-0.613579
23429	RYBP	RING1 and YY1 binding protein	0.00139961	-0.58697
23462	HEY1	hes related family bHLH transcription factor with YRPW motif 1	0.000511015	-0.910503
23499	MACF1	microtubule-actin crosslinking factor 1	0.00102225	-0.565167
2352	FOLR3	folate receptor 3	0.000373954	-1.23497
2353	FOS	Fos proto-oncogene, AP-1 transcription factor subunit	0.00205527	-1.39935
2354	FOSB	FosB proto-oncogene, AP-1 transcription factor subunit	0.00102225	-1.97721
23569	PADI4	peptidyl arginine deiminase 4	0.000635175	-0.665107
2357	FPR1	formyl peptide receptor 1	0.000169165	-1.02018
23580	CDC42EP4	CDC42 effector protein 4	0.00025427	-0.5396
23589	CARHSP1	calcium regulated heat stable protein 1	0.000261701	-0.538241
23604	DAPK2	death associated protein kinase 2	0.00209127	-0.692662
23645	PPP1R15A	protein phosphatase 1 regulatory subunit 15A	6.47e-07	-0.95174
23670	CEMIP2	cell migration inducing hyaluronidase 2	8.18e-05	-0.912616
23673	STX12	syntaxin 12	0.0012637	-0.502466
23764	MAFF	MAF bZIP transcription factor F	2.36e-05	-1.03622
24141	LAMP5	lysosomal associated membrane protein family member 5	4e-05	0.986708
2523	FUT1	fucosyltransferase 1 (H blood group)	2.34e-06	-0.801921
2534	FYN	FYN proto-oncogene, Src family tyrosine kinase	0.000379635	-0.520107
256949	KANK3	KN motif and ankyrin repeat domains 3	9.48e-05	-0.927248
25878	MXRA5	matrix remodeling associated 5	0.0146015	0.570212
25891	PAMR1	peptidase domain containing associated with muscle regeneration 1	0.000854606	0.760661
25924	MYRIP	myosin VIIA and Rab interacting protein	0.00806868	0.605015
259266	ASPM	abnormal spindle microtubule assembly	0.0154006	0.523502
25928	SOSTDC1	sclerostin domain containing 1	0.00898511	-1.21718
25975	EGFL6	EGF like domain multiple 6	0.0046988	0.792699
26002	MOXD1	monooxygenase DBH like 1	0.00682932	0.639865
2615	LRRC32	leucine rich repeat containing 32	2.51e-05	-1.37896
2624	GATA2	GATA binding protein 2	1.22e-05	-0.969726
2643	GCH1	GTP cyclohydrolase 1	0.00766649	-0.510802
2662	GDF10	growth differentiation factor 10	0.0130812	-0.85909
2665	GDI2	GDP dissociation inhibitor 2	0.0105567	0.5208
26872	STEAP1	STEAP family member 1	0.000786671	0.647194
270	AMPD1	adenosine monophosphate deaminase 1	0.000326555	1.07503
27063	ANKRD1	ankyrin repeat domain 1	0.0352495	-0.788242
27065	NSG1	neuronal vesicle trafficking associated 1	8.56e-06	0.907425
27074	LAMP3	lysosomal associated membrane protein 3	0.0443761	-0.702033
27128	CYTH4	cytohesin 4	0.000195987	-0.506371
27289	RND1	Rho family GTPase 1	0.0213803	-0.995399
27345	KCNMB4	potassium calcium-activated channel subfamily M regulatory beta subunit 4	5.7e-07	-1.12237
2815	GP9	glycoprotein IX platelet	0.000664006	-0.523085
28231	SLCO4A1	solute carrier organic anion transporter family member 4A1	2.11e-08	-1.96293
2824	GPM6B	glycoprotein M6B	2.02e-05	-0.960977
2828	GPR4	G protein-coupled receptor 4	2.71e-07	-0.968149
2852	GPER1	G protein-coupled estrogen receptor 1	0.00162864	-0.66645
2869	GRK5	G protein-coupled receptor kinase 5	0.00496877	-0.563573
2872	MKNK2	MAP kinase interacting serine/threonine kinase 2	0.00043328	-0.506271
2878	GPX3	glutathione peroxidase 3	1.02e-06	-1.19303
2890	GRIA1	glutamate ionotropic receptor AMPA type subunit 1	9.61e-05	-0.568752
28984	RGCC	regulator of cell cycle	5.84e-07	-1.20165
29091	STXBP6	syntaxin binding protein 6	0.000368152	-1.18451
29094	LGALSL	galectin like	0.00568003	-0.623051
2920	CXCL2	C-X-C motif chemokine ligand 2	0.0210807	-1.06694
2921	CXCL3	C-X-C motif chemokine ligand 3	0.000101367	-0.964899
2923	PDIA3	protein disulfide isomerase family A member 3	0.00568003	0.610921
29760	BLNK	B cell linker	0.00184326	0.555568
29931	LINC00312	long intergenic non-protein coding RNA 312	3.89e-05	-1.06596
2999	GZMH	granzyme H	0.0214366	-0.697465
29995	LMCD1	LIM and cysteine rich domains 1	0.00685696	-0.687787
3053	SERPIND1	serpin family D member 1	0.019666	1.03204
3075	CFH	complement factor H	3.37e-05	0.818808
30817	ADGRE2	adhesion G protein-coupled receptor E2	0.00303091	-0.714757
3149	HMGB3	high mobility group box 3	0.000716412	0.693709
3157	HMGCS1	3-hydroxy-3-methylglutaryl-CoA synthase 1	1.12e-05	-0.972698
3158	HMGCS2	3-hydroxy-3-methylglutaryl-CoA synthase 2	0.00442031	-0.663452
3164	NR4A1	nuclear receptor subfamily 4 group A member 1	0.0245771	-0.623289
3241	HPCAL1	hippocalcin like 1	0.000149515	-0.793039
3248	HPGD	15-hydroxyprostaglandin dehydrogenase	0.00143706	-1.33478
3290	HSD11B1	hydroxysteroid 11-beta dehydrogenase 1	0.0111767	-0.643438
3294	HSD17B2	hydroxysteroid 17-beta dehydrogenase 2	0.00304579	-0.524721
33	ACADL	acyl-CoA dehydrogenase long chain	0.0483918	-0.641904
3373	HYAL1	hyaluronidase 1	7.84e-07	-1.09435
3383	ICAM1	intercellular adhesion molecule 1	0.0369704	-0.524898
3384	ICAM2	intercellular adhesion molecule 2	2.37e-05	-0.799968
3426	CFI	complement factor I	2.33e-06	0.936454
3459	IFNGR1	interferon gamma receptor 1	0.00119305	-0.526014
3479	IGF1	insulin like growth factor 1	0.000105949	0.863459
3485	IGFBP2	insulin like growth factor binding protein 2	1.11e-07	1.3114
3487	IGFBP4	insulin like growth factor binding protein 4	0.000924654	0.562866
3490	IGFBP7	insulin like growth factor binding protein 7	0.000688339	0.5005
3491	CYR61	cysteine rich angiogenic inducer 61	0.00365477	-0.744508
3512	JCHAIN	joining chain of multimeric IgA and IgM	0.0280926	0.888101
353514	LILRA5	leukocyte immunoglobulin like receptor A5	0.000195987	-0.902566
3566	IL4R	interleukin 4 receptor	8.63e-05	-0.693033
3569	IL6	interleukin 6	0.0400938	-1.26295
357	SHROOM2	shroom family member 2	0.000975939	-0.570822
3575	IL7R	interleukin 7 receptor	0.00128651	-0.87244
3579	CXCR2	C-X-C motif chemokine receptor 2	0.000680362	-0.761709
3598	IL13RA2	interleukin 13 receptor subunit alpha 2	3.1e-08	2.00226
3601	IL15RA	interleukin 15 receptor subunit alpha	2.02e-05	-0.719433
362	AQP5	aquaporin 5	0.00286585	0.896861
3620	IDO1	indoleamine 2,3-dioxygenase 1	0.00730212	-1.09928
3628	INPP1	inositol polyphosphate-1-phosphatase	2.03e-06	-0.581786
3632	INPP5A	inositol polyphosphate-5-phosphatase A	0.000428269	-0.579468
3669	ISG20	interferon stimulated exonuclease gene 20	0.00148279	-0.582615
3678	ITGA5	integrin subunit alpha 5	5.83e-05	-0.715758
3725	JUN	Jun proto-oncogene, AP-1 transcription factor subunit	7.84e-07	-1.07447
3726	JUNB	JunB proto-oncogene, AP-1 transcription factor subunit	0.000825186	-0.92201
3727	JUND	JunD proto-oncogene, AP-1 transcription factor subunit	0.000228872	-0.597872
3781	KCNN2	potassium calcium-activated channel subfamily N member 2	0.00292918	-0.597944
3787	KCNS1	potassium voltage-gated channel modifier subfamily S member 1	0.00220829	-0.545556
383	ARG1	arginase 1	2.24e-05	-0.58774
3852	KRT5	keratin 5	0.00293168	1.34632
3853	KRT6A	keratin 6A	0.0321103	0.910213
3860	KRT13	keratin 13	0.031887	0.851238
3866	KRT15	keratin 15	0.0136107	1.38162
388	RHOB	ras homolog family member B	0.00855686	-0.796194
389136	VGLL3	vestigial like family member 3	0.00024077	-0.83709
3945	LDHB	lactate dehydrogenase B	0.00542835	0.537067
3949	LDLR	low density lipoprotein receptor	0.00373851	-0.63893
400451	FAM174B	family with sequence similarity 174 member B	2.49e-05	-0.740009
4008	LMO7	LIM domain 7	0.0111767	-0.779586
4036	LRP2	LDL receptor related protein 2	0.000457749	-0.617593
4047	LSS	lanosterol synthase	9.79e-06	-0.639345
4058	LTK	leukocyte receptor tyrosine kinase	0.00330825	-0.566275
4091	SMAD6	SMAD family member 6	5.23e-05	-1.05742
4118	MAL	mal, T cell differentiation protein	0.00653093	-0.592177
4121	MAN1A1	mannosidase alpha class 1A member 1	0.00185264	0.542525
4128	MAOA	monoamine oxidase A	0.000525185	-0.755777
4133	MAP2	microtubule associated protein 2	0.000117148	-0.52055
4148	MATN3	matrilin 3	0.000222989	-0.732606
4170	MCL1	MCL1, BCL2 family apoptosis regulator	0.0211127	-0.53104
4192	MDK	midkine	2.56e-05	0.693469
4222	MEOX1	mesenchyme homeobox 1	1.09e-05	1.30122
4223	MEOX2	mesenchyme homeobox 2	0.00178001	0.507147
4237	MFAP2	microfibril associated protein 2	0.00156691	0.534572
4311	MME	membrane metalloendopeptidase	0.00592945	-0.804416
4312	MMP1	matrix metallopeptidase 1	0.0213202	1.35956
4316	MMP7	matrix metallopeptidase 7	2.87e-07	2.58037
4337	MOCS1	molybdenum cofactor synthesis 1	0.000468974	-0.566981
4353	MPO	myeloperoxidase	3.8e-06	-0.581582
4356	MPP3	membrane palmitoylated protein 3	5.84e-07	-0.796635
440738	MAP1LC3C	microtubule associated protein 1 light chain 3 gamma	0.00361628	-0.580052
4487	MSX1	msh homeobox 1	0.00948099	-0.574703
4499	MT1M	metallothionein 1M	0.00139332	-1.69281
4501	MT1X	metallothionein 1X	0.00373851	-1.02989
4502	MT2A	metallothionein 2A	0.00045123	-0.864481
4542	MYO1F	myosin IF	0.000368691	-0.585985
4597	MVD	mevalonate diphosphate decarboxylase	1.29e-05	-0.539123
4616	GADD45B	growth arrest and DNA damage inducible beta	0.0036193	-1.02796
467	ATF3	activating transcription factor 3	0.009515	-0.968532
4753	NELL2	neural EGFL like 2	0.0422402	0.686817
4778	NFE2	nuclear factor, erythroid 2	0.000279436	-0.868818
4818	NKG7	natural killer cell granule protein 7	0.003084	-0.80966
4855	NOTCH4	notch 4	6.5e-06	-0.988908
4883	NPR3	natriuretic peptide receptor 3	0.00018902	-0.643068
4900	NRGN	neurogranin	0.000141853	-0.795164
4969	OGN	osteoglycin	0.00233808	0.669925
5045	FURIN	furin, paired basic amino acid cleaving enzyme	2.02e-05	-0.589226
50486	G0S2	G0/G1 switch 2	0.00957577	-0.698199
50487	PLA2G3	phospholipase A2 group III	0.00298886	-0.603606
5054	SERPINE1	serpin family E member 1	0.00956317	-1.30626
51053	GMNN	geminin, DNA replication inhibitor	0.000182203	0.537997
51090	PLLP	plasmolipin	8.16e-06	-1.28384
51162	EGFL7	EGF like domain multiple 7	5.35e-06	-0.882726
51237	MZB1	marginal zone B and B1 cell specific protein	0.00272652	1.05001
51266	CLEC1B	C-type lectin domain family 1 member B	0.000150303	-0.732523
51267	CLEC1A	C-type lectin domain family 1 member A	0.00160129	-0.635062
51278	IER5	immediate early response 5	0.0003609	-0.585484
51280	GOLM1	golgi membrane protein 1	3.4e-05	0.797214
51294	PCDH12	protocadherin 12	0.00284564	-0.683506
51303	FKBP11	FK506 binding protein 11	0.00415106	0.586538
51312	SLC25A37	solute carrier family 25 member 37	0.000384348	-0.618184
51334	PRR16	proline rich 16	0.00263637	-0.520803
51348	KLRF1	killer cell lectin like receptor F1	0.00345335	-0.587441
51365	PLA1A	phospholipase A1 member A	0.000570572	-1.03326
51495	HACD3	3-hydroxyacyl-CoA dehydratase 3	0.0232881	0.505941
5155	PDGFB	platelet derived growth factor subunit B	7.13e-05	-0.691473
5157	PDGFRL	platelet derived growth factor receptor like	0.0373894	0.515799
51733	UPB1	beta-ureidopropionase 1	5.92e-06	-0.633216
5175	PECAM1	platelet and endothelial cell adhesion molecule 1	0.000188505	-0.574119
5176	SERPINF1	serpin family F member 1	2.78e-05	1.00323
51768	TM7SF3	transmembrane 7 superfamily member 3	0.00522703	0.523321
5209	PFKFB3	6-phosphofructo-2-kinase/fructose-2,6-biphosphatase 3	0.0127089	-0.535396
5243	ABCB1	ATP binding cassette subfamily B member 1	0.0044655	0.75666
5266	PI3	peptidase inhibitor 3	0.00350348	-0.703961
5268	SERPINB5	serpin family B member 5	0.000738656	1.2466
5269	SERPINB6	serpin family B member 6	4.05e-05	-0.545499
5271	SERPINB8	serpin family B member 8	0.00154622	-0.555607
5277	PIGA	phosphatidylinositol glycan anchor biosynthesis class A	7.22e-05	-0.820366
5292	PIM1	Pim-1 proto-oncogene, serine/threonine kinase	0.00264475	-0.640371
53405	CLIC5	chloride intracellular channel 5	0.026365	-0.625325
5345	SERPINF2	serpin family F member 2	0.000331011	-0.701527
5360	PLTP	phospholipid transfer protein	0.00529839	0.614586
53826	FXYD6	FXYD domain containing ion transport regulator 6	0.000144812	-0.598507
53836	GPR87	G protein-coupled receptor 87	0.0183763	0.738998
53918	PELO	pelota mRNA surveillance and ribosome rescue factor	4.14e-05	-0.510961
5409	PNMT	phenylethanolamine N-methyltransferase	0.000137887	-0.657708
5420	PODXL	podocalyxin like	0.00195522	-0.641845
54438	GFOD1	glucose-fructose oxidoreductase domain containing 1	0.00270369	-0.547124
54531	MIER2	MIER family member 2	1.19e-05	-0.529363
54538	ROBO4	roundabout guidance receptor 4	0.00416778	-0.505986
54545	MTMR12	myotubularin related protein 12	2.05e-09	-0.802629
54733	SLC35F2	solute carrier family 35 member F2	0.000527349	0.644144
5480	PPIC	peptidylprolyl isomerase C	0.0101488	0.546161
54897	CASZ1	castor zinc finger 1	7.68e-06	-0.547169
54900	LAX1	lymphocyte transmembrane adaptor 1	0.0164461	0.550679
54922	RASIP1	Ras interacting protein 1	3.95e-05	-0.915229
55033	FKBP14	FK506 binding protein 14	0.00540399	0.501398
55076	TMEM45A	transmembrane protein 45A	0.000481806	0.853226
55092	TMEM51	transmembrane protein 51	2.49e-05	-0.574649
55118	CRTAC1	cartilage acidic protein 1	0.0104436	-0.835588
55165	CEP55	centrosomal protein 55	0.00547303	0.635636
55214	P3H2	prolyl 3-hydroxylase 2	0.00957743	-0.712763
55228	PNMA8A	PNMA family member 8A	0.000232925	0.688024
55273	TMEM100	transmembrane protein 100	4.43e-05	-1.82608
55321	TMEM74B	transmembrane protein 74B	0.00425395	-0.556985
55422	ZNF331	zinc finger protein 331	0.00161935	-0.716628
55450	CAMK2N1	calcium/calmodulin dependent protein kinase II inhibitor 1	0.011901	-0.548826
5549	PRELP	proline and arginine rich end leucine rich repeat protein	0.000306331	-0.893085
55509	BATF3	basic leucine zipper ATF-like transcription factor 3	0.00246285	-0.65037
5551	PRF1	perforin 1	0.000565724	-0.857572
55612	FERMT1	fermitin family member 1	0.000914732	0.728615
55679	LIMS2	LIM zinc finger domain containing 2	3.66e-07	-0.976762
5573	PRKAR1A	protein kinase cAMP-dependent type I regulatory subunit alpha	0.00820646	0.603403
5581	PRKCE	protein kinase C epsilon	1.12e-05	-0.739157
55841	WWC3	WWC family member 3	2.77e-07	-0.701792
55859	BEX1	brain expressed X-linked 1	0.000674295	-0.778468
5590	PRKCZ	protein kinase C zeta	0.00102853	-0.537074
56000	NXF3	nuclear RNA export factor 3	0.00011232	-1.23336
5616	PRKY	protein kinase Y-linked (pseudogene)	0.0431599	-0.500127
5652	PRSS8	serine protease 8	0.00811357	-0.516943
56920	SEMA3G	semaphorin 3G	0.0192068	-0.768142
56925	LXN	latexin	0.00210165	0.668912
57018	CCNL1	cyclin L1	0.0024357	-0.562912
5729	PTGDR	prostaglandin D2 receptor	0.00182169	-0.507777
5739	PTGIR	prostaglandin I2 receptor	0.000601395	-0.581638
5745	PTH1R	parathyroid hormone 1 receptor	0.00382216	-0.50684
57502	NLGN4X	neuroligin 4 X-linked	0.0185821	-0.50939
57513	CASKIN2	CASK interacting protein 2	0.000121332	-0.589034
57572	DOCK6	dedicator of cytokinesis 6	0.000279436	-0.598367
57716	PRX	periaxin	3.05e-08	-1.05139
5783	PTPN13	protein tyrosine phosphatase, non-receptor type 13	0.00833038	0.544739
5787	PTPRB	protein tyrosine phosphatase, receptor type B	8.79e-07	-1.15936
5797	PTPRM	protein tyrosine phosphatase, receptor type M	0.000179237	-0.60642
5806	PTX3	pentraxin 3	0.00225092	-0.947244
58189	WFDC1	WAP four-disulfide core domain 1	0.0200689	-0.566794
5832	ALDH18A1	aldehyde dehydrogenase 18 family member A1	0.000519946	0.518674
58526	MID1IP1	MID1 interacting protein 1	0.000711327	-0.628872
5871	MAP4K2	mitogen-activated protein kinase kinase kinase kinase 2	7.84e-05	-0.602053
5898	RALA	RAS like proto-oncogene A	6.65e-07	-0.992443
590	BCHE	butyrylcholinesterase	0.00276178	0.736276
5918	RARRES1	retinoic acid receptor responder 1	0.0428289	0.593091
5970	RELA	RELA proto-oncogene, NF-kB subunit	0.000186781	-0.51035
6004	RGS16	regulator of G protein signaling 16	3.21e-05	-1.08009
6036	RNASE2	ribonuclease A family member 2	0.0118738	-0.654416
608	TNFRSF17	TNF receptor superfamily member 17	0.000833964	1.11479
6196	RPS6KA2	ribosomal protein S6 kinase A2	1.11e-07	-0.8436
6237	RRAS	RAS related	0.000309776	-0.655585
6241	RRM2	ribonucleotide reductase regulatory subunit M2	0.0211579	0.672942
6273	S100A2	S100 calcium binding protein A2	0.00835746	1.02797
6274	S100A3	S100 calcium binding protein A3	0.000151527	-1.08613
6275	S100A4	S100 calcium binding protein A4	0.00025956	-0.596358
6279	S100A8	S100 calcium binding protein A8	0.000944488	-1.3127
6280	S100A9	S100 calcium binding protein A9	0.00109972	-1.15332
6283	S100A12	S100 calcium binding protein A12	0.00012344	-1.27728
629	CFB	complement factor B	0.0160606	0.567577
6307	MSMO1	methylsterol monooxygenase 1	0.0261839	-0.589984
6323	SCN1A	sodium voltage-gated channel alpha subunit 1	0.0123749	-0.575106
6357	CCL13	C-C motif chemokine ligand 13	0.00109972	0.692508
6362	CCL18	C-C motif chemokine ligand 18	0.00835746	0.884998
6363	CCL19	C-C motif chemokine ligand 19	0.0120203	1.09729
6364	CCL20	C-C motif chemokine ligand 20	0.0477727	-0.883153
6387	CXCL12	C-X-C motif chemokine ligand 12	0.000158749	0.885955
63876	PKNOX2	PBX/knotted 1 homeobox 2	3.4e-05	-0.754238
63935	PCIF1	PDX1 C-terminal inhibiting factor 1	3.66e-07	-0.501542
6397	SEC14L1	SEC14 like lipid binding 1	3.53e-06	-0.677041
6401	SELE	selectin E	0.00560178	-0.806979
6405	SEMA3F	semaphorin 3F	1.19e-06	-0.693545
64065	PERP	PERP, TP53 apoptosis effector	0.00162994	0.656741
64174	DPEP2	dipeptidase 2	0.00264707	-0.621573
64284	RAB17	RAB17, member RAS oncogene family	0.00568003	-0.520994
64285	RHBDF1	rhomboid 5 homolog 1	2.29e-05	-0.631464
64321	SOX17	SRY-box 17	0.00820646	-0.662327
64344	HIF3A	hypoxia inducible factor 3 subunit alpha	2.03e-06	-0.581662
64386	MMP25	matrix metallopeptidase 25	9.61e-07	-0.815498
64411	ARAP3	ArfGAP with RhoGAP domain, ankyrin repeat and PH domain 3	0.00137345	-0.567788
64423	INF2	inverted formin, FH2 and WH2 domain containing	0.000150578	-0.5219
6445	SGCG	sarcoglycan gamma	0.000935965	-0.804112
6446	SGK1	serum/glucocorticoid regulated kinase 1	0.000557299	-0.769068
6447	SCG5	secretogranin V	6.66e-06	1.31322
6457	SH3GL3	SH3 domain containing GRB2 like 3, endophilin A3	0.000664246	-0.713168
64761	PARP12	poly(ADP-ribose) polymerase family member 12	0.00043328	-0.521358
650	BMP2	bone morphogenetic protein 2	0.000379635	-0.883459
65009	NDRG4	NDRG family member 4	3.37e-05	-1.2138
6505	SLC1A1	solute carrier family 1 member 1	0.0123293	-0.579414
6515	SLC2A3	solute carrier family 2 member 3	0.0185376	-0.652766
652	BMP4	bone morphogenetic protein 4	0.000704077	0.67812
6532	SLC6A4	solute carrier family 6 member 4	0.000432037	-1.95023
6556	SLC11A1	solute carrier family 11 member 1	0.0100987	-0.509942
6563	SLC14A1	solute carrier family 14 member 1 (Kidd blood group)	0.0250373	-0.529529
6578	SLCO2A1	solute carrier organic anion transporter family member 2A1	0.000363285	-0.921341
6588	SLN	sarcolipin	0.0167337	0.788207
659	BMPR2	bone morphogenetic protein receptor type 2	0.014688	-0.743992
6690	SPINK1	serine peptidase inhibitor, Kazal type 1	0.0168651	0.816064
6696	SPP1	secreted phosphoprotein 1	0.000193216	2.15199
6711	SPTBN1	spectrin beta, non-erythrocytic 1	0.00388695	-0.532332
6781	STC1	stanniocalcin 1	0.000669801	-1.06291
6833	ABCC8	ATP binding cassette subfamily C member 8	0.000425814	-0.694097
687	KLF9	Kruppel like factor 9	0.00516395	-0.640415
6886	TAL1	TAL bHLH transcription factor 1, erythroid differentiation factor	0.000250187	-0.564713
6926	TBX3	T-box 3	0.00730807	-0.646406
6999	TDO2	tryptophan 2,3-dioxygenase	0.0161841	0.695483
7010	TEK	TEK receptor tyrosine kinase	1.26e-05	-0.811655
7035	TFPI	tissue factor pathway inhibitor	3.29e-05	-0.695695
7045	TGFBI	transforming growth factor beta induced	0.00024077	0.601523
7049	TGFBR3	transforming growth factor beta receptor 3	0.000326878	-0.680042
7056	THBD	thrombomodulin	0.0161604	-0.546464
7058	THBS2	thrombospondin 2	0.00331165	0.792995
7060	THBS4	thrombospondin 4	0.00102855	0.55604
7070	THY1	Thy-1 cell surface antigen	8.63e-05	1.31515
7071	KLF10	Kruppel like factor 10	0.0038138	-0.616297
7078	TIMP3	TIMP metallopeptidase inhibitor 3	1.09e-05	-1.00883
7082	TJP1	tight junction protein 1	0.00251213	-0.508518
7104	TM4SF4	transmembrane 4 L six family member 4	9.24e-05	-0.54892
7122	CLDN5	claudin 5	0.000121332	-0.971893
7139	TNNT2	troponin T2, cardiac type	1.45e-06	-0.539543
7145	TNS1	tensin 1	9.15e-06	-0.645739
7153	TOP2A	DNA topoisomerase II alpha	0.00101639	0.951007
7164	TPD52L1	TPD52 like 1	0.00114693	0.522823
727	C5	complement C5	0.00658724	0.528724
7286	TUFT1	tuftelin 1	0.00210165	-0.553698
729	C6	complement C6	0.0406249	0.832649
7296	TXNRD1	thioredoxin reductase 1	0.000519946	-0.571795
7298	TYMS	thymidylate synthetase	2.65e-06	1.06801
730	C7	complement C7	0.000297752	0.985713
7356	SCGB1A1	secretoglobin family 1A member 1	0.0277052	1.16533
7378	UPP1	uridine phosphorylase 1	0.0131636	-0.516726
7424	VEGFC	vascular endothelial growth factor C	0.000204618	-0.83282
7432	VIP	vasoactive intestinal peptide	0.00277842	-0.527839
7433	VIPR1	vasoactive intestinal peptide receptor 1	8.27e-07	-1.92932
745	MYRF	myelin regulatory factor	2.41e-07	-1.01115
7453	WARS	tryptophanyl-tRNA synthetase	0.00567104	-0.613105
7466	WFS1	wolframin ER transmembrane glycoprotein	0.000326878	-0.626044
7474	WNT5A	Wnt family member 5A	0.0176186	0.504067
7476	WNT7A	Wnt family member 7A	1.34e-05	-0.555868
7538	ZFP36	ZFP36 ring finger protein	0.00351893	-0.941826
762	CA4	carbonic anhydrase 4	8.06e-08	-2.59941
7704	ZBTB16	zinc finger and BTB domain containing 16	0.00268132	-1.30481
7706	TRIM25	tripartite motif containing 25	5.1e-07	-0.539903
7850	IL1R2	interleukin 1 receptor type 2	2.25e-05	-1.2725
79145	CHCHD7	coiled-coil-helix-coiled-coil-helix domain containing 7	0.000654684	-0.543329
79148	MMP28	matrix metallopeptidase 28	0.0180658	-0.509314
79413	ZBED2	zinc finger BED-type containing 2	0.00221629	-1.14661
79567	RIPOR1	RHO family interacting cell polarization regulator 1	1.11e-07	-0.717697
79602	ADIPOR2	adiponectin receptor 2	1.05e-06	-0.711588
79652	TMEM204	transmembrane protein 204	6.5e-06	-1.04782
79683	ZDHHC14	zinc finger DHHC-type containing 14	0.00147603	-0.528172
79695	GALNT12	polypeptide N-acetylgalactosaminyltransferase 12	0.00760262	0.599966
79718	TBL1XR1	transducin beta like 1 X-linked receptor 1	0.00131918	0.510693
79720	VPS37B	VPS37B, ESCRT-I subunit	0.000669801	-0.50178
79750	ZNF385D	zinc finger protein 385D	0.00898299	0.742623
79755	ZNF750	zinc finger protein 750	0.0148222	0.539118
79762	C1orf115	chromosome 1 open reading frame 115	0.00112723	-0.672141
79772	MCTP1	multiple C2 and transmembrane domain containing 1	0.00609513	0.676968
79783	SUGCT	succinyl-CoA:glutarate-CoA transferase	3.5e-06	0.909935
79794	C12orf49	chromosome 12 open reading frame 49	0.00195522	-0.508025
79825	EFCC1	EF-hand and coiled-coil domain containing 1	6.42e-05	-0.821019
79870	BAALC	BAALC, MAP3K1 and KLF4 binding	0.00109972	-0.54283
80111	C3orf36	chromosome 3 open reading frame 36	0.00330308	-0.506442
8013	NR4A3	nuclear receptor subfamily 4 group A member 3	0.00450041	-0.55531
80150	ASRGL1	asparaginase like 1	0.000159734	-0.655004
80162	PGGHG	protein-glucosylgalactosylhydroxylysine glucosidase	0.000217583	-0.823872
80223	RAB11FIP1	RAB11 family interacting protein 1	0.0149501	-0.595884
80271	ITPKC	inositol-trisphosphate 3-kinase C	0.00494096	-0.960682
80310	PDGFD	platelet derived growth factor D	8.18e-05	0.851094
80736	SLC44A4	solute carrier family 44 member 4	0.038819	0.577151
8082	SSPN	sarcospan	0.00843407	0.545548
81544	GDPD5	glycerophosphodiester phosphodiesterase domain containing 5	4.71e-05	-0.616452
81555	YIPF5	Yip1 domain family member 5	0.00209127	0.52417
81618	ITM2C	integral membrane protein 2C	4.05e-05	0.59393
8175	SF3A2	splicing factor 3a subunit 2	3.53e-06	-0.587393
81848	SPRY4	sprouty RTK signaling antagonist 4	1.34e-05	-1.13275
81849	ST6GALNAC5	ST6 N-acetylgalactosaminide alpha-2,6-sialyltransferase 5	0.0155757	-0.50805
8322	FZD4	frizzled class receptor 4	0.000279436	-0.670539
83468	GLT8D2	glycosyltransferase 8 domain containing 2	0.000425814	0.592004
83483	PLVAP	plasmalemma vesicle associated protein	0.0373168	0.540959
8436	CAVIN2	caveolae associated protein 2	0.00481018	-0.813833
8459	TPST2	tyrosylprotein sulfotransferase 2	9.79e-06	-0.589765
8490	RGS5	regulator of G protein signaling 5	0.000470076	0.894663
8492	PRSS12	serine protease 12	0.0254231	0.527419
8507	ENC1	ectodermal-neural cortex 1	0.00117644	0.658931
8515	ITGA10	integrin subunit alpha 10	3.44e-06	-0.976529
8530	CST7	cystatin F	0.000151603	-0.666512
8547	FCN3	ficolin 3	2.24e-05	-2.23069
8553	BHLHE40	basic helix-loop-helix family member e40	0.0147608	-0.58525
858	CAV2	caveolin 2	0.00107341	-0.646083
8612	PLPP2	phospholipid phosphatase 2	0.0101426	0.690746
8614	STC2	stanniocalcin 2	0.000182203	-1.01547
8653	DDX3Y	DEAD-box helicase 3 Y-linked	0.0129418	-0.707435
8660	IRS2	insulin receptor substrate 2	0.000143656	-0.765404
8676	STX11	syntaxin 11	0.00861768	-0.600776
8692	HYAL2	hyaluronidase 2	2.73e-05	-0.831496
8698	S1PR4	sphingosine-1-phosphate receptor 4	9.09e-05	-0.532083
8714	ABCC3	ATP binding cassette subfamily C member 3	0.00212132	0.634979
8727	CTNNAL1	catenin alpha like 1	0.0132511	-0.525473
8737	RIPK1	receptor interacting serine/threonine kinase 1	0.000104535	-0.508188
875	CBS	cystathionine-beta-synthase	6.47e-07	-0.80652
8787	RGS9	regulator of G protein signaling 9	8.18e-05	-0.654042
8807	IL18RAP	interleukin 18 receptor accessory protein	5.7e-07	-1.19603
8809	IL18R1	interleukin 18 receptor 1	2.85e-05	-1.1996
8836	GGH	gamma-glutamyl hydrolase	0.000786671	0.563052
885	CCK	cholecystokinin	0.000227026	-0.523251
8875	VNN2	vanin 2	3.4e-05	-0.947717
8877	SPHK1	sphingosine kinase 1	0.0100835	-0.569957
891	CCNB1	cyclin B1	0.00209105	0.541633
896	CCND3	cyclin D3	0.000139262	-0.513333
8993	PGLYRP1	peptidoglycan recognition protein 1	0.00196624	-0.517786
901	CCNG2	cyclin G2	0.00145952	0.562274
9022	CLIC3	chloride intracellular channel 3	0.0447628	-0.646557
9060	PAPSS2	3'-phosphoadenosine 5'-phosphosulfate synthase 2	5.83e-05	-0.894493
90627	STARD13	StAR related lipid transfer domain containing 13	0.000645912	-0.554651
9064	MAP3K6	mitogen-activated protein kinase kinase kinase 6	0.000101367	-0.748844
9133	CCNB2	cyclin B2	0.0154812	0.550762
91353	IGLL3P	immunoglobulin lambda like polypeptide 3, pseudogene	0.000432935	1.11123
9173	IL1RL1	interleukin 1 receptor like 1	4.84e-09	-2.35002
9201	DCLK1	doublecortin like kinase 1	0.00409291	0.564793
92086	GGTLC1	gamma-glutamyltransferase light chain 1	0.00290225	-0.545441
9235	IL32	interleukin 32	0.00911644	-0.626927
9244	CRLF1	cytokine receptor like factor 1	0.0142651	0.723055
9275	BCL7B	BCL tumor suppressor 7B	2.87e-07	-0.511066
9308	CD83	CD83 molecule	0.0212183	-0.66127
9314	KLF4	Kruppel like factor 4	0.00110757	-1.0503
9315	NREP	neuronal regeneration related protein	0.00442572	0.619076
9322	TRIP10	thyroid hormone receptor interactor 10	0.000213675	-0.67963
9353	SLIT2	slit guidance ligand 2	0.0148264	-0.647383
9365	KL	klotho	0.00271535	-0.665016
9375	TM9SF2	transmembrane 9 superfamily member 2	0.0077493	0.614426
939	CD27	CD27 molecule	0.0019374	0.734356
94	ACVRL1	activin A receptor like type 1	1.02e-06	-1.10887
9456	HOMER1	homer scaffold protein 1	0.000231374	-0.573034
949	SCARB1	scavenger receptor class B member 1	0.00852221	-0.500545
9518	GDF15	growth differentiation factor 15	0.000116404	1.13721
952	CD38	CD38 molecule	0.00240423	0.666558
9547	CXCL14	C-X-C motif chemokine ligand 14	9.66e-05	1.46431
956	ENTPD3	ectonucleoside triphosphate diphosphohydrolase 3	0.000736873	0.528847
9568	GABBR2	gamma-aminobutyric acid type B receptor subunit 2	0.00454608	0.62956
9580	SOX13	SRY-box 13	3.88e-05	-0.556947
9582	APOBEC3B	apolipoprotein B mRNA editing enzyme catalytic subunit 3B	0.00567104	0.607283
9592	IER2	immediate early response 2	3.28e-05	-0.786482
9627	SNCAIP	synuclein alpha interacting protein	0.00359379	0.649228
9639	ARHGEF10	Rho guanine nucleotide exchange factor 10	6.14e-05	-0.775778
9647	PPM1F	protein phosphatase, Mg2+/Mn2+ dependent 1F	0.00133675	-0.500946
9673	SLC25A44	solute carrier family 25 member 44	0.00637664	-0.528901
9683	N4BP1	NEDD4 binding protein 1	8.63e-05	-0.540438
969	CD69	CD69 molecule	0.0424239	-0.721503
9719	ADAMTSL2	ADAMTS like 2	0.0106797	-0.509958
973	CD79A	CD79a molecule	0.0295713	0.563416
9730	DCAF1	DDB1 and CUL4 associated factor 1	3.44e-06	-0.592263
9750	RIPOR2	RHO family interacting cell polarization regulator 2	0.00383243	-0.558985
9754	STARD8	StAR related lipid transfer domain containing 8	0.000227026	-0.632479
9780	PIEZO1	piezo type mechanosensitive ion channel component 1	9.31e-06	-0.553822
9806	SPOCK2	SPARC (osteonectin), cwcv and kazal like domains proteoglycan 2	1.59e-05	-1.30586
9837	GINS1	GINS complex subunit 1	0.00253644	0.505195
9890	PLPPR4	phospholipid phosphatase related 4	0.000126677	1.05145
991	CDC20	cell division cycle 20	0.0100733	0.586259
994	CDC25B	cell division cycle 25B	1.45e-06	-0.669831
9945	GFPT2	glutamine-fructose-6-phosphate transaminase 2	0.0269695	-0.770159
