# Supplementary material for: Analysis of gene expression profiles and protein-protein interaction networks in multiple tissues of systemic sclerosis
Source: BMC Med Genomics. 2019 Dec 27;12:199. doi: 10.1186/s12920-019-0632-2 (PMC6935135; doi:10.1186/s12920-019-0632-2)
Supplement: Supplementary file 2 — Additional file 2: Table S2. DEGs in SSc PBMC [file 12920_2019_632_MOESM2_ESM.xlsx]

## Sheet: PBMC_deg
Entrez Gene ID	Gene Symbol	Description	adj P-value	LogFC
10209	EIF1	eukaryotic translation initiation factor 1	6.17e-10	-0.709522
10410	IFITM3	interferon induced transmembrane protein 3	0.0154129	0.526201
10866	HCP5	HLA complex P5	5.29e-05	0.660412
113791	PIK3IP1	phosphoinositide-3-kinase interacting protein 1	0.000545551	-0.526856
1154	CISH	cytokine inducible SH2 containing protein	0.000166065	0.539667
1316	KLF6	Kruppel like factor 6	0.000106459	-0.504128
140735	DYNLL2	dynein light chain LC8-type 2	4.48e-06	-0.585788
150094	SIK1	salt inducible kinase 1	5.33e-06	-0.732455
1524	CX3CR1	C-X3-C motif chemokine receptor 1	3.49e-07	0.912099
155038	GIMAP8	GTPase, IMAP family member 8	1.76e-06	0.852264
170575	GIMAP1	GTPase, IMAP family member 1	0.000550426	0.525971
1880	GPR183	G protein-coupled receptor 183	0.00225647	-0.580071
202309	GAPT	GRB2 binding adaptor protein, transmembrane	5.3e-05	1.11468
219285	SAMD9L	sterile alpha motif domain containing 9 like	4.77e-05	0.595612
22822	PHLDA1	pleckstrin homology like domain family A member 1	3.84e-06	-0.501935
23710	GABARAPL1	GABA type A receptor associated protein like 1	0.000106178	-0.540949
25801	GCA	grancalcin	0.00232136	0.53383
25976	TIPARP	TCDD inducible poly(ADP-ribose) polymerase	0.000110856	-0.556933
28984	C13orf15		6.71e-05	-0.694582
29116	MYLIP	myosin regulatory light chain interacting protein	5.29e-05	-0.536686
3003	GZMK	granzyme K	0.000744583	-0.658129
3337	DNAJB1	DnaJ heat shock protein family (Hsp40) member B1	5.7e-07	-0.650416
3397	ID1	inhibitor of DNA binding 1, HLH protein	2.36e-05	-0.61065
3429	IFI27	interferon alpha inducible protein 27	0.0325903	0.718015
3433	IFIT2	interferon induced protein with tetratricopeptide repeats 2	0.000907497	0.739393
3434	IFIT1	interferon induced protein with tetratricopeptide repeats 1	0.00583938	0.545726
366	AQP9	aquaporin 9	0.00363785	0.630188
3725	JUN	Jun proto-oncogene, AP-1 transcription factor subunit	3.97e-07	-1.34234
3726	JUNB	JunB proto-oncogene, AP-1 transcription factor subunit	0.000293109	-0.56988
3727	JUND	JunD proto-oncogene, AP-1 transcription factor subunit	5.01e-05	-0.506125
3820	KLRB1	killer cell lectin like receptor B1	0.00309677	-0.640718
4332	MNDA	myeloid cell nuclear differentiation antigen	9.92e-05	0.630839
4616	GADD45B	growth arrest and DNA damage inducible beta	6.34e-05	-0.509272
4778	NFE2	nuclear factor, erythroid 2	0.000237533	0.643559
4792	NFKBIA	NFKB inhibitor alpha	4.36e-05	-0.7124
5166	PDK4	pyruvate dehydrogenase kinase 4	0.000452226	0.625917
5366	PMAIP1	phorbol-12-myristate-13-acetate-induced protein 1	4.63e-06	-0.607312
54809	SAMD9	sterile alpha motif domain containing 9	2.66e-05	0.612459
55303	GIMAP4	GTPase, IMAP family member 4	1.31e-07	0.937298
58484	NLRC4	NLR family CARD domain containing 4	1.29e-07	0.816317
60370	AVPI1	arginine vasopressin induced 1	1.31e-07	-0.612049
64407	RGS18	regulator of G protein signaling 18	0.00188159	0.564631
6446	SGK1	serum/glucocorticoid regulated kinase 1	0.00086896	-0.618065
6515	SLC2A3	solute carrier family 2 member 3	0.00020873	-0.515755
7852	CXCR4	C-X-C motif chemokine receptor 4	6.88e-06	-0.5902
79626	TNFAIP8L2	TNF alpha induced protein 8 like 2	3.66e-07	0.556853
80273	GRPEL1	GrpE like 1, mitochondrial	1.76e-06	-0.51907
85025	TMEM60	transmembrane protein 60	0.000164187	0.518522
8743	TNFSF10	TNF superfamily member 10	0.000446888	0.646537
8870	IER3	immediate early response 3	0.00338983	-0.652474
969	CD69	CD69 molecule	0.0003135	-0.70391
9929	JOSD1	Josephin domain containing 1	3.07e-07	-0.54688
