# Supplementary material for: Analysis of gene expression profiles and protein-protein interaction networks in multiple tissues of systemic sclerosis
Source: BMC Med Genomics. 2019 Dec 27;12:199. doi: 10.1186/s12920-019-0632-2 (PMC6935135; doi:10.1186/s12920-019-0632-2)
Supplement: Supplementary file 3 — Additional file 3: Table S3. DEGs in SSc skin [file 12920_2019_632_MOESM3_ESM.xlsx]

## Sheet: Skin_deg
Entrez Gene ID	Gene Symbol	Description	adj P-value	LogFC
1009	CDH11	cadherin 11	4.05e-05	0.879821
10409	BASP1	brain abundant membrane attached signal protein 1	5.77e-06	0.507529
10418	SPON1	spondin 1	0.000867846	0.683813
10537	UBD	ubiquitin D	0.00169594	0.745167
10561	IFI44	interferon induced protein 44	2.95e-05	0.830772
10742	RAI2	retinoic acid induced 2	0.00114164	-0.522664
10964	IFI44L	interferon induced protein 44 like	0.0159916	0.524755
11031	RAB31	RAB31, member RAS oncogene family	2.23e-05	0.612783
11098	PRSS23	serine protease 23	3.5e-08	1.09411
1123	CHN1	chimerin 1	6.06e-07	0.74325
114902	C1QTNF5	C1q and TNF related 5	7.25e-07	0.792018
114904	C1QTNF6	C1q and TNF related 6	2.91e-05	0.673435
115908	CTHRC1	collagen triple helix repeat containing 1	0.00333095	0.695026
116039	OSR2	odd-skipped related transciption factor 2	3.94e-05	-0.661913
118430	MUCL1	mucin like 1	0.0143035	-0.534404
119587	CPXM2	carboxypeptidase X, M14 family member 2	0.00623403	0.588315
1282	COL4A1	collagen type IV alpha 1 chain	5.45e-07	0.757854
1289	COL5A1	collagen type V alpha 1 chain	0.00202447	0.523343
1290	COL5A2	collagen type V alpha 2 chain	7.31e-06	0.862004
1293	COL6A3	collagen type VI alpha 3 chain	3.79e-06	0.613494
1303	COL12A1	collagen type XII alpha 1 chain	0.00784163	0.640783
1311	COMP	cartilage oligomeric matrix protein	1.39e-05	0.964832
139065	SLITRK4	SLIT and NTRK like family member 4	0.000223127	-0.514447
1462	VCAN	versican	0.000867178	0.516416
1536	CYBB	cytochrome b-245 beta chain	0.000121796	0.584591
1644	DDC	dopa decarboxylase	0.00186067	-0.952988
1675	CFD	complement factor D	0.000138006	-0.594235
1734	DIO2	iodothyronine deiodinase 2	0.000938171	0.649529
197257	LDHD	lactate dehydrogenase D	0.0129119	-0.529494
2	A2M	alpha-2-macroglobulin	2.35e-05	0.616945
2151	F2RL2	coagulation factor II thrombin receptor like 2	3.66e-05	0.654886
2191	FAP	fibroblast activation protein alpha	0.00461367	0.667811
2200	FBN1	fibrillin 1	0.00629562	0.531987
220001	VWCE	von Willebrand factor C and EGF domains	2.43e-06	0.620291
2202	EFEMP1	EGF containing fibulin extracellular matrix protein 1	0.00134976	0.544652
2212	FCGR2A	Fc fragment of IgG receptor IIa	0.000710651	0.585456
22795	NID2	nidogen 2	3.4e-10	1.03942
23213	SULF1	sulfatase 1	9.86e-07	1.25779
23643	LY96	lymphocyte antigen 96	0.00239987	0.508166
247	ALOX15B	arachidonate 15-lipoxygenase, type B	0.00594194	-0.774514
259307	IL4I1	interleukin 4 induced 1	0.00891957	0.52712
26577	PCOLCE2	procollagen C-endopeptidase enhancer 2	0.00449395	-0.715789
2669	GEM	GTP binding protein overexpressed in skeletal muscle	0.000737472	0.521832
26872	STEAP1	STEAP family member 1	0.000282123	0.529895
283120	H19	H19, imprinted maternally expressed transcript	0.00690141	0.541309
286133	SCARA5	scavenger receptor class A member 5	2.25e-06	-0.787487
2919	CXCL1	C-X-C motif chemokine ligand 1	3.54e-07	1.126
29887	SNX10	sorting nexin 10	0.00105205	0.619768
3081	HGD	homogentisate 1,2-dioxygenase	7.32e-05	-0.530561
3240	HP	haptoglobin	0.000719247	0.985087
3291	HSD11B2	hydroxysteroid 11-beta dehydrogenase 2	0.000279042	-0.601332
3371	TNC	tenascin C	3.06e-05	0.71678
3426	CFI	complement factor I	1.16e-07	0.81529
3429	IFI27	interferon alpha inducible protein 27	0.000831877	0.59508
3485	IGFBP2	insulin like growth factor binding protein 2	7.31e-06	0.561128
3488	IGFBP5	insulin like growth factor binding protein 5	8.19e-06	-0.678219
3489	IGFBP6	insulin like growth factor binding protein 6	9.85e-11	-1.18549
3490	IGFBP7	insulin like growth factor binding protein 7	2.03e-08	0.774351
3491	CYR61	cysteine rich angiogenic inducer 61	0.000504333	0.907429
3512	IGJ		0.000283721	0.982343
3543	IGLL1	immunoglobulin lambda like polypeptide 1	0.000502526	0.667571
3569	IL6	interleukin 6	0.000880341	0.667473
3624	INHBA	inhibin subunit beta A	0.000223127	0.671295
3689	ITGB2	integrin subunit beta 2	0.00115385	0.569727
387763	LOC387763		0.00100769	0.60332
389058	SP5	Sp5 transcription factor	3.61e-08	-0.873115
3912	LAMB1	laminin subunit beta 1	2.36e-08	0.622342
393	ARHGAP4	Rho GTPase activating protein 4	2.35e-05	0.524903
401251	C6orf26		0.000938171	-0.531
4016	LOXL1	lysyl oxidase like 1	3.94e-05	0.659498
4017	LOXL2	lysyl oxidase like 2	3.84e-06	0.517225
4232	MEST	mesoderm specific transcript	0.0024509	0.598421
441168	FAM26F		0.000918143	0.696669
4837	NNMT	nicotinamide N-methyltransferase	3.94e-05	0.95923
51313	C4orf18		4.17e-05	0.643669
51338	MS4A4A	membrane spanning 4-domains A4A	0.000233203	0.741285
5270	SERPINE2	serpin family E member 2	0.000138009	0.502586
5359	PLSCR1	phospholipid scramblase 1	0.000138009	0.563054
54097	FAM3B	family with sequence similarity 3 member B	7.37e-06	-0.601856
5552	SRGN	serglycin	0.000412716	0.571852
55959	SULF2	sulfatase 2	1.57e-07	0.755691
56999	ADAMTS9	ADAM metallopeptidase with thrombospondin type 1 motif 9	8.19e-06	0.515208
57214	KIAA1199		0.00222887	0.653146
57493	HEG1	heart development protein with EGF like domains 1	2.94e-06	0.50032
57823	SLAMF7	SLAM family member 7	0.00218863	0.505236
5806	PTX3	pentraxin 3	2.56e-05	1.08646
6004	RGS16	regulator of G protein signaling 16	6.09e-06	0.715902
6347	CCL2	C-C motif chemokine ligand 2	0.000359359	1.01333
6442	SGCA	sarcoglycan alpha	8.19e-06	-0.780503
6563	SLC14A1	solute carrier family 14 member 1 (Kidd blood group)	0.00865611	-0.634971
6574	SLC20A1	solute carrier family 20 member 1	0.000172271	0.559957
660	BMX	BMX non-receptor tyrosine kinase	9.49e-07	0.506477
6678	SPARC	secreted protein acidic and cysteine rich	0.000136945	0.78589
7076	TIMP1	TIMP metallopeptidase inhibitor 1	0.00331303	0.555621
7136	TNNI2	troponin I2, fast skeletal type	0.022552	-0.555628
718	C3	complement C3	0.00281293	0.655428
721	C4B	complement C4B (Chido blood group)	3.66e-05	0.765136
7837	PXDN	peroxidasin	1.56e-08	0.786409
7852	CXCR4	C-X-C motif chemokine receptor 4	6.37e-05	0.704793
7869	SEMA3B	semaphorin 3B	9.49e-07	-0.528889
79170	ATAD4		0.00838781	-0.614263
79713	TMEM149		0.00505933	0.530668
79742	CXorf36	chromosome X open reading frame 36	8.83e-06	0.781477
83872	HMCN1	hemicentin 1	5.76e-06	0.631003
8406	SRPX	sushi repeat containing protein X-linked	3.44e-05	0.56034
84913	ATOH8	atonal bHLH transcription factor 8	7.73e-05	-0.560347
84966	IGSF21	immunoglobin superfamily member 21	0.00479018	0.511748
8645	KCNK5	potassium two pore domain channel subfamily K member 5	0.00963366	-0.531255
8771	TNFRSF6B	TNF receptor superfamily member 6b	2.03e-05	0.535647
8857	FCGBP	Fc fragment of IgG binding protein	0.00712608	-0.649059
9021	SOCS3	suppressor of cytokine signaling 3	0.000510125	0.718051
9023	CH25H	cholesterol 25-hydroxylase	0.00146771	0.588998
9071	CLDN10	claudin 10	0.043985	-0.562482
909	CD1A	CD1a molecule	0.00251945	-0.632078
9332	CD163	CD163 molecule	0.0367732	0.531326
9518	GDF15	growth differentiation factor 15	0.000191448	0.555279
9532	BAG2	BCL2 associated athanogene 2	0.000223127	0.540192
9535	GMFG	glia maturation factor gamma	0.000233092	0.524076
9636	ISG15	ISG15 ubiquitin-like modifier	5.76e-06	0.740916
